# Supplementary material for: Mendelian Randomization Analysis With Multiple Genetic Variants Using Summarized Data
Source: Genet Epidemiol. 2013 Sep 20;37(7):658–65. doi: 10.1002/gepi.21758 (PMC4377079; doi:10.1002/gepi.21758)
Supplement: Supplementary file 1 — supplementary material [file gepi0037-0658-sd1.zip]

Archive with 3 entries (3 files):
- networkthirdfigures.pdf
- networkthirdtables2.pdf
- networkthirdappendix.pdf
